# Supplementary material for: Marine sponge microbe provides insights into evolution and virulence of the tubercle bacillus
Source: PLoS Pathog. 2024 Aug 29;20(8):e1012440. doi: 10.1371/journal.ppat.1012440 (PMC11361433; doi:10.1371/journal.ppat.1012440)
Supplement: S1 Table — (XLSX) [file ppat.1012440.s001.xlsx]

## Sheet: Sheet1
Table S1. Strains and plasmids used in this study.
Strain	Features	Source
“Mycobacterium spongiae sp. nov” FSD4b-SM		1
M. bovis BCG Danish (TMC 1010)	ATCC 35733	ATCC
Saccharomyces cerevisiae MaV203	MATα; leu2-3,112; trp1-901; his3∆200; ade2-101; cyh2R; can1R ; gal4∆; gal80∆; GAL1::lacZ; HIS3UASGAL1::HIS3@LYS2; SPAL10 UASGAL1::URA3.	ThermoFisher Scientific
Escherichia coli TOP10	F– mcrA ∆(mrr-hsdRMS-mcrBC) φ80lacZ∆M15 ∆lacΧ74 recA1 araD139 ∆(ara-leu) 7697 galU galK rpsL (StrR) endA1 nupG λ–	ThermoFisher Scientific
Escherichia coli DH10B	F– Δ(ara-leu) 7697[Δ(rapA'-cra' )] Δ(lac)X74[Δ('yahH-mhpE)] duplication(514341-627601)[nmpC-gltI] galK16 galE15 e14–(icdWT mcrA) φ80d lacZΔM15 recA1 relA1 endA1 Tn10.10 nupG rpsL150(StrR) rph+ spoT1 Δ(mrr-hsdRMS-mcrBC) λ–
Plasmid	Features
pYES1L	S. cerevisiae-E. coli YAC-BAC shuttle vector. Contains ARS4/CEN5 ori for replication in yeast, TRP1 for selection in yeast and spectinomycin resistance for selection in E. coli.	ThermoFisher Scientific
pYES1L:ESX-1FSD4b-SM	Eight overlapping PCR fragments covering the ESX-1 locus from FSD4b-SM assembled into pYES1L.	This study
pYUB412	E. coli-mycobacteria shuttle vector. HygR in mycobacteria, AmpR for selection in E. coli, φL5 attP site and integrase for integration into L5 attB site in mycobacterial chromosomes.	2
pYUB412:ESX-1FSD4b-SM	ESX-1FSD4b-SM cloned from pYES1L:ESX-1FSD4b-SM by SbfI digestion into SbfI site in pYUB412.	This study
Reference
1. Izumi H, Gauthier ME, Degnan BM, Ng YK, Hewavitharana AK, Shaw PN, Fuerst JA. 2010. Diversity of Mycobacterium species from marine sponges and their sensitivity to antagonism by sponge-derived rifamycin-synthesizing actinobacterium in the genus Salinispora. FEMS Microbiol Lett 313:33–40
2. Hsu T, Hingley-Wilson SM, Chen B, Chen M, Dai AZ, Morin PM, Marks CB, Padiyar J, Goulding C, Gingery M, Eisenberg D, Russell RG, Derrick SC, Collins FM, Morris SL, King CH, Jacobs WR. 2003. The primary mechanism of attenuation of bacillus Calmette–Guérin is a loss of secreted lytic function required for invasion of lung interstitial tissue. Proc Natl Acad Sci USA 100:12420–12425
