# Supplementary material for: Marine sponge microbe provides insights into evolution and virulence of the tubercle bacillus
Source: PLoS Pathog. 2024 Aug 29;20(8):e1012440. doi: 10.1371/journal.ppat.1012440 (PMC11361433; doi:10.1371/journal.ppat.1012440)
Supplement: S2 Table — (XLSX) [file ppat.1012440.s002.xlsx]

## Sheet: Sheet1
Table S2. OD600 measurements for M. spongiae growth curve at 28°C and 37°C.
		28 C				37 C
Day #	Culture 1	Culture 2	Culture 3	Average	Culture 1	Culture 2	Culture 3	Average
0	0.01	0.01	0.01	0.01	0.01	0.01	0.01	0.01
12	0.01	0.02	0.01	0.013333	0.01	0.01	0.01	0.01
32	0.06	0.06	0.07	0.063333	0.01	0.01	0.01	0.01
46	0.1	0.11	0.1	0.103333	0.01	0.01	0.01	0.01
54	0.11	0.12	0.12	0.116667	0.01	0.01	0.01	0.01
67	0.19	0.2	0.23	0.206667	0.02	0.01	0.01	0.013333
75	0.22	0.24	0.34	0.266667	0.02	0.01	0.01	0.013333
83	0.22	0.24	0.37	0.276667	0.01	0.01	0.01	0.01
94	0.24	0.26	0.39	0.296667	0.01	0.01	0.01	0.01
103	0.26	0.3	0.39	0.316667	0.01	0.01	0.01	0.01
112	0.28	0.32	0.4	0.333333	0.01	0.01	0.01	0.01
122	0.3	0.34	0.4	0.346667	0.01	0.01	0.01	0.01
133	0.29	0.34	0.4	0.343333	0.01	0.01	0.01	0.01
153	0.3	0.34	0.38	0.34	0.01	0.01	0.01	0.01
