# Supplementary material for: Marine sponge microbe provides insights into evolution and virulence of the tubercle bacillus
Source: PLoS Pathog. 2024 Aug 29;20(8):e1012440. doi: 10.1371/journal.ppat.1012440 (PMC11361433; doi:10.1371/journal.ppat.1012440)
Supplement: S3 Table — (XLSX) [file ppat.1012440.s003.xlsx]

## Sheet: Sheet1
Table S3. Genomes used for phylogenetic analysis.
Species	Strain	Accession number
M. angelicum	DSM 45057	GCF_002086155.1
M. asiaticum	DSM 44297	GCF_000613245.1
M. avium	104	GCF_000014985.1
M. basilense	901379	GCF_900292015.1
M. canettii	STB-K	GCF_000328785.1
M. colombiense	CECT 3035	GCF_002105755.1
M. conspicuum	DSM 44136	GCF_002102095.1
M. decipiens	TBL 1200985	GCF_002104675.1
M. fragae	DSM 45731	GCF_002102185.1
M. gastri	DSM 43505	GCF_002102175.1
M. gordonae	DSM 44160	GCF_002101675.1
M. haemophilum	DSM 44634	GCF_000340435.2
M. intermedium	DSM 44049	GCF_002086275.1
M. kansasii	ATCC 12478	GCF_000157895.3
M. kubicae	CIP 106428	GCF_002101745.1
M. lacus	DSM 44577	GCF_002102215.1
M. leprae	TN	GCF_000195855.1
M. marinum	M	NC_010612
M. nebraskense	DSM 44803	GCF_002102255.1
M. persicum	AFPC-000227	GCF_002086675.1
M. riyadhense	DSM 45176	GCF_002101845.1
M. shinjukuense	CCUG 53584	GCF_002086755.1
M. simiae	MO323	GCF_001584765.1
M. smegmatis	MC2 155	GCF_000015005.1
M. szulgai	DSM 44166	GCF_002116635.1
M. terrae	CIP 104321	GCF_002101955.1
M. tuberculosis	H37Rv	GCF_000195955.2
M. ulcerans	Agy99	CP000325
