# Supplementary material for: Marine sponge microbe provides insights into evolution and virulence of the tubercle bacillus
Source: PLoS Pathog. 2024 Aug 29;20(8):e1012440. doi: 10.1371/journal.ppat.1012440 (PMC11361433; doi:10.1371/journal.ppat.1012440)
Supplement: S4 Table — (XLSX) [file ppat.1012440.s004.xlsx]

## Sheet: Sheet1
Table S4. Primers used for construction of pYES1L:ESX-1FSD4b-SM.
Oligo name	Sequence (5’ à 3’)	Comment
FSD4b ESX-1 R1-F	CGCAGCGGCGGCCGCGCTGATACCGCCGCCCTGCAGGACTAGTTCGGTTTTAGAACGTG	PCR ESX-1, region 1 for yeast assembly. Overlaps with vector pYES1L.
FSD4b ESX-1 R1-R	GCAGACCGCGCCTTTTGCCGTGCGAGATCGGCAATCACG	PCR ESX-1, region 1 for yeast assembly. Overlaps with 5’ end of region 2 product.
FSD4b ESX-1 R2-F	CGATCTCGCACGGCAAAAGGCGCGGTCTGCCCAATACAC	PCR ESX-1, region 2 for yeast assembly. Overlaps with 3’ end of region 1 product.
FSD4b ESX-1 R2-R	GGTGAGTACCCGGATCTCCAGTAGGTCGGGCGGATGAAA	PCR ESX-1, region 2 for yeast assembly. Overlaps with 5’ end of region 3 product.
FSD4b ESX-1 R3-F	CCCGACCTACTGGAGATCCGGGTACTCACCGAGAACCCC	PCR ESX-1, region 3 for yeast assembly. Overlaps with 3’ end of region 2 product.
FSD4b ESX-1 R3-R	CTCCGGCAGCGACGGTGTCGTTGCCATCGCCTGCGAGTA	PCR ESX-1, region 3 for yeast assembly. Overlaps with 5’ end of region 4 product.
FSD4b ESX-1 R4-F	GCGATGGCAACGACACCGTCGCTGCCGGAGATCGCCGCT	PCR ESX-1, region 3 for yeast assembly. Overlaps with 3’ end of region 3 product.
FSD4b ESX-1 R4-R	CGACCGCGTCGATGACGTCCTCGACGAGTGGCCGATAGC	PCR ESX-1, region 3 for yeast assembly. Overlaps with 5’ end of region 5 product.
FSD4b ESX-1 R5-F	CACTCGTCGAGGACGTCATCGACGCGGTCGCAGTACTCG	PCR ESX-1, region 3 for yeast assembly. Overlaps with 3’ end of region 4 product.
FSD4b ESX-1 R5-R	AGGCGGTATTTGGTCCGGTGGGGCGGCCAGTGCCGCCAA	PCR ESX-1, region 3 for yeast assembly. Overlaps with 5’ end of region 6 product.
FSD4b ESX-1 R6-F	CTGGCCGCCCCACCGGACCAAATACCGCCTTCGAAGACT	PCR ESX-1, region 3 for yeast assembly. Overlaps with 3’ end of region 5 product.
FSD4b ESX-1 R6-R	TACTAGGCCTTGGTGTGGGCAGTTCTGCTGCCGCGGAGG	PCR ESX-1, region 3 for yeast assembly. Overlaps with 5’ end of region 7 product.
FSD4b ESX-1 R7-F	CAGCAGAACTGCCCACACCAAGGCCTAGTACATCAGCTT	PCR ESX-1, region 3 for yeast assembly. Overlaps with 3’ end of region 6 product.
FSD4b ESX-1 R7-R	GGTAGATCGTGTCTGAAGGTGTTCCACCGTAGAACGTCA	PCR ESX-1, region 3 for yeast assembly. Overlaps with 5’ end of region 8 product.
FSD4b ESX-1 R8-F	ACGGTGGAACACCTTCAGACACGATCTACCCGACGGCCA	PCR ESX-1, region 3 for yeast assembly. Overlaps with 3’ end of region 7 product.
FSD4b ESX-1 R8-R	TCACTGACTTTAATTAACTGCGGCGAGGCCTGCAGGCACCGCGGTTGTCGCCGGGCTGG	PCR ESX-1, region 3 for yeast assembly. Overlaps with vector pYES1L.
