# Supplementary material for: Marine sponge microbe provides insights into evolution and virulence of the tubercle bacillus
Source: PLoS Pathog. 2024 Aug 29;20(8):e1012440. doi: 10.1371/journal.ppat.1012440 (PMC11361433; doi:10.1371/journal.ppat.1012440)
Supplement: S5 Table — (XLSX) [file ppat.1012440.s005.xlsx]

## Sheet: Sheet1
Table S5. M. tuberculosis virulence factors identified in M. spongiae genome
H37Rv locus tag	Protein	Function	M. spongiae locus tag	% identity	Identified by proteomics
Rv2873	MPT83	Unknown	F6B93_07425	80
Rv1174c	TB8.4	Malonyl-CoA:AcpM transacylase	F6B93_17085	83
Rv3804c	FbpA (Ag85A)	Mycolyltransferase, TDM/mAGP assembly	F6B93_21945	90	Y
Rv1886c	FbpB (Ag85B)	Mycolyltransferase, TDM/mAGP assembly	F6B93_11510	89	Y
Rv0129c	FbpC (Ag85C)	Mycolyltransferase, TDM/mAGP assembly	F6B93_01240	86	Y
Rv3874	CFP10 (EsxB)		F6B93_22245	84	Y
Rv3875	ESAT-6 (EsxA)		F6B93_22250	80
Rv0757	PhoP	Transcriptional regulator	FSD4b_04125	95
Rv0758	PhoR	Sensor kinase	FSD4b_04124	77
Rv0169	Mce1A	Mce-family protein	F6B93_01525	83	Y
Rv0170	Mce1B	Mce-family protein	F6B93_01530	88	Y
Rv0171	Mce1C	Mce-family protein	F6B93_01535	89	Y
Rv0172	Mce1D	Mce-family protein	F6B93_01540	89	Y
Rv0173	LprK	MCE-family lipoprotein	F6B93_01545	84	Y
Rv0174	Mce1F	Mce-family protein	F6B93_01550	89	Y
Rv0589	Mce2A	Mce-family protein	F6B93_03845	84
Rv0590	Mce2B	Mce-family protein	F6B93_03850	85
Rv0591	Mce2C	Mce-family protein	F6B93_03855	78
Rv0592	Mce2D	Mce-family protein	F6B93_03860	83
Rv0593	LprL	MCE-family lipoprotein	F6B93_03865	81
Rv0594	Mce2F	Mce-family protein	F6B93_03870	84	Y
Rv1966	Mce3A	Mce-family protein	F6B93_11815	81
Rv1967	Mce3B	Mce-family protein	F6B93_11820	85
Rv1968	Mce3C	Mce-family protein	F6B93_11825	84
Rv1969	Mce3D	Mce-family protein	F6B93_11830	83
Rv1970	LprM	MCE-family lipoprotein	F6B93_11835	87
Rv1971	Mce3F	Mce-family protein	F6B93_11840	80
Rv3499c	Mce4A	Mce-family protein	F6B93_20140	84	Y
Rv3498c	Mce4B	Mce-family protein	F6B93_20135	84	Y
Rv3497v	Mce4C	Mce-family protein	F6B93_20130	84	Y
Rv3496c	Mce4D	Mce-family protein	F6B93_20125	84	Y
Rv3495c	LprN	MCE-family lipoprotein	F6B93_20120	84	Y
Rv3494c	Mce4F	Mce-family protein	F6B93_20115	82	Y
