# Supplementary material for: Marine sponge microbe provides insights into evolution and virulence of the tubercle bacillus
Source: PLoS Pathog. 2024 Aug 29;20(8):e1012440. doi: 10.1371/journal.ppat.1012440 (PMC11361433; doi:10.1371/journal.ppat.1012440)
Supplement: S6 Table — (XLSX) [file ppat.1012440.s006.xlsx]

## Sheet: Sheet1
Table S6. DNA methylation patterns identified in the M. spongiae genome.
Methylation type	# detected	# in genome	Sequence
m6A	624	625	AGCNNNNNCTTC/GAAGNNNNNGCT
m6A	2582	2592	CTCCAG/CTGGAG
m6A	538	565	GTAYNNNNATC/GATNNNNRTAC
