# Supplementary material for: Marine sponge microbe provides insights into evolution and virulence of the tubercle bacillus
Source: PLoS Pathog. 2024 Aug 29;20(8):e1012440. doi: 10.1371/journal.ppat.1012440 (PMC11361433; doi:10.1371/journal.ppat.1012440)
Supplement: S7 Table — (XLSX) [file ppat.1012440.s007.xlsx]

## Sheet: Sheet1
Table S7. Orthologues of M. tuberculosis ESX system proteins in M. spongiae
H37Rv locus orthologue	Description	M. spongiae locus tag	% identity	Detected by proteomics?
ESX-1
RV3864	EspE	F6B93_22200	76
RV3865	EspF	F6B93_22205	82
RV3866	EspG1	F6B93_22210	80	Y
RV3867	EspH	F6B93_22215	75
RV3868	EccA1	F6B93_22220	89
RV3869	EccB1	F6B93_22225	82
RV3870	EccCa1	F6B93_22230	90
RV3871	EccCb1	F6B93_22235	91
RV3872	PE35	F6B93_11875	57
RV3873	PPE68	F6B93_22240	72
RV3874	CFP10 (EsxB)	F6B93_22245	84	Y
RV3875	ESAT-6 (EsxA)	F6B93_22250	80
RV3876	EspI	F6B93_22255	69	Y
RV3877	EccD1	F6B93_22260	78
RV3878	EspJ	F6B93_22265	59
RV3879	EspK	F6B93_22270	72
RV3880	EspL	F6B93_22285	75
RV3881	EspB	F6B93_22290	71	Y
RV3882	EccE1	F6B93_22335	82
RV3883	MycP1	F6B93_22340	86
ESX-2
RV3884c	EccA2	F6B93_22345	89
RV3885c	EccE2	F6B93_22350	81
RV3886c	MycP2	F6B93_22355	81
RV3887c	EccD2	F6B93_22360	86
RV3888c		F6B93_22365	90	Y
RV3889c	EspG2	F6B93_22370	89
RV3890c	EsxC	F6B93_22375	86
RV3891c	EsxD	F6B93_22380	90
RV3892c	PPE69	F6B93_22385	81
RV3893c	PE36	F6B93_22390	86
RV3895c		F6B93_22395	36
RV2209		F6B93_22400	36
RV3894c	EccC2	F6B93_22405	88
RV3895c	EccB2	F6B93_22410	86
ESX-3
RV0282	EccA3	F6B93_02100	87
RV0283	EccB3	F6B93_02105	75
RV0284	EccC3	F6B93_02110	84
RV0285	PE5	F6B93_02115	88
RV0286	PPE4	F6B93_02120	67
RV0287	EsxG	F6B93_02125	91
RV0288	EsxH	F6B93_02130	85
RV0289	EspG3	F6B93_02135	80
RV0290	EccD3	F6B93_02140	82
RV0291	MycP3	F6B93_02145	70
RV0292	EccE3	F6B93_02150	65
ESX-4
RV3450c	EccB4	FSD4b_00956	68
RV3449	MycP4	FSD4b_00957	69
RV3448	EccD4	FSD4b_00958	59
RV3447c	EccC4	FSD4b_00959	65
RV3446c		FSD4b_00960	55
RV3445c	EsxU	FSD4b_00961	78
RV3444c	EsxT	FSD4b_00962	80
ESX-5
RV1782	EccB5	F6B93_11005	87	Y
RV1783	EccC5	F6B93_11010	91	Y
RV1785	Cyp143	F6B93_11015	74
RV1786		F6B93_11020	79
RV1787	PPE25	F6B93_11025	49
RV1788	PE18	F6B93_11030	86
RV1789	PPE26	F6B93_11035	53
RV1271		F6B93_11040	68
RV1791	PE19	F6B93_11045	95
RV1792	EsxM	F6B93_11050	93	Y
RV1793	EsxN	F6B93_11055	94	Y
RV1794		F6B93_11060	94	Y
RV1795	EccD5	F6B93_11065	85	Y
RV1796	MycP5	F6B93_11070	84
RV1797	EccE5	F6B93_11075	75	Y
RV1798	EccA5	F6B93_11080	95	Y
