# Supplementary material for: Marine sponge microbe provides insights into evolution and virulence of the tubercle bacillus
Source: PLoS Pathog. 2024 Aug 29;20(8):e1012440. doi: 10.1371/journal.ppat.1012440 (PMC11361433; doi:10.1371/journal.ppat.1012440)
Supplement: S8 Table — (XLSX) [file ppat.1012440.s008.xlsx]

## Sheet: Sheet1
Table S8. PE/PPE proteins identified in FSD4b-SM and M. tuberculosis PE/PPE orthologues
Note: Proteins were selected for analysis via BLAST matches with known PE/PPE proteins or via annotation describing the protein as either a PE or PPE protein. All selected M. spongiae PE/PPE proteins were then aligned against known PE/PPE proteins and investigated for the presence of key domains/signature sequences according to criteria in Ates LS. 2020. New insights into the mycobacterial PE and…
Putative PE proteins
M. spongiae locus tag	PE motif	YXXXD/E motif	Length (AAs)	C-term Dom (larger than 111 aas)	PGRS motif (repeating GGx)	H37Rv closest match	%ID	M. marinum closest match	%ID	Comments	Detected by proteomics?
F6B93_00375	Y	Y	541	Y	Y	RV2591 (PE_PGRS44)	61.497	MMAR_2113	68.212
F6B93_00430	N	Y	1044	Y	N	RV0101	37.902	MMAR_0368	32.667	PD instead of PE,
										YXXXD motif closer
										to start than other PEs
F6B93_00450	Y	Y	549	Y	Y	RV1452C (PE_PGRS28)c	65.101	MMAR_0837	65.079
F6B93_00455	Y	Y	1489	Y	Y	RV2591 (PE_PGRS44)	64.667	MMAR_1538	60
F6B93_00460	Y	Y	1371	Y	Y	RV1768 (PE_PGRS31)	68.504	MMAR_5339	63.492	PE_PGRS31 involved in mycobacterial survival in macrophages (Liu S, Xie Y, Luo W, Dou Y, Xiong H, Xiao Z, Zhang X-L. 2020. PE_PGRS31-S100A9 Interaction Promotes Mycobacterial Survival in Macrophages Through the Regulation of NF-κB-TNF-α Signaling and Arachidonic Acid Metabolism. Front Microbiol 11:845.)	Y
F6B93_00465	Y	Y	1258	Y	Y	RV3595c (PE_PGRS59)	65.649	MMAR_4149	61.856
F6B93_00470	Y	Y	1112	Y	Y	RV1768 (PE_PGRS31)	68.217	MMAR_4561	62.205
F6B93_00720	Y	Y	633	Y	Y	RV1068c (PE_PGRS20)	60.465	MMAR_2103	61.417
F6B93_00755	N	Y	2640	Y	Y	RV3511 (PE_PGRS55)	79.688	MMAR_2100	61.983	PD instead of PE
F6B93_01010	Y	Y	874	Y	Y	RV3388 (PE_PGRS52)	56.818	MMAR_2709	54.815
F6B93_01370	N	Y	465	Y	N	RV0152c (PE2)	74.376	MMAR_0370	70.172	Truncated, possible pseudogene. PE2 is an esterase that hydrolyses p-nitrophenyl esters (Divya M B, Vemula M, Balakrishnan K, Banerjee S, Guruprasad L. 2018. Mycobacterium tuberculosis PE1 and PE2 proteins carrying conserved α/β-serine hydrolase domain are esterases hydrolyzing short to medium chain p-nitrophenyl esters. Prog Biophys Mol Biol 140:90–102).	Y.
F6B93_01375	N	Y	593	Y	N	RV1800 (PPE28)	43.243	MMAR_0369	55.74	IE instead of PE	Y
F6B93_01420	Y	Y	500	Y	N	RV0160c (PE4)	70.06	MMAR_0384	69.368		Y
F6B93_01425	N	Y	499	Y	N	RV0160c (PE4)	58.566	MMAR_0384	58.185	AD instead of PE
F6B93_01480	N	Y	382	Y	N	RV1184c	50.98	MMAR_4939	32.028	SA instead of PE. Real PE??
F6B93_01780	Y	Y	2159	Y	Y	RV3345c (PE_PGRS50)	66.406	MMAR_5339	66.434
F6B93_02045	N	Y	607	Y	Y	RV1768 (PE_PGRS31)	72	MMAR_2970	69.231	PQ instead of PE
F6B93_02050	N	Y	667	Y	Y	RV1768 (PE_PGRS31)	72.8	MMAR_2933	56.954	PQ instead of PE
F6B93_02085	Y	Y	916	Y	Y	RV0279c (PE_PGRS4)	83.824	MMAR_2695	50.714
F6B93_02115	Y	N	103	N	-	RV0285 (PE5)	88.35	MMAR_0544	82.178	Truncated, possible pseudogene
F6B93_02190	Y	Y	545	Y	Y	RV3595c (PE_PGRS59)	70.629	MMAR_3199	71.918
F6B93_02195	Y	Y	472	Y	Y	RV0872c (PE_PGRS15)	73.438	MMAR_3199	69.863
F6B93_02705	N	N	642	Y	Y	RV1068c (PE_PGRS20)	50	MMAR_4270	54.545	PD instead of PE, FXXXE instead of YXXXE/D
F6B93_02960	N	Y	868	Y	Y	RV0872c (PE_PGRS15)	64.151	MMAR_2709	62.992	PQ instead of PE/PD
F6B93_03025	N	Y	3023	Y	Y	RV3511 (PE_PGRS55)	79.528	MMAR_3728	62.5	PD instead of PE.	Y
F6B93_03225	N	N	36	N		RV0938	40	MMAR_2987	43.333	Probable pseudogene
F6B93_03430	Y	Y	99	N		RV2396 (PE_PGRS41)	66.327	MMAR_2709	63.265	Probable pseudogene
F6B93_03885	Y	Y	876	Y	Y	RV1768 (PE_PGRS31)	63.78	MMAR_5344	57.692
F6B93_03905	N	Y	3935	Y	Y	RV3595c (PE_PGRS59)	63.559	MMAR_1594	65.6	PD instead of PE
F6B93_03915	Y	Y	862	Y	Y	RV1818c (PE_PGRS33)	66.923	MMAR_4571	52.381
F6B93_04905	N	Y	580	Y	Y	RV0872c (PE_PGRS15)	66.667	MMAR_4149	64.557	AA instead of PE, has YXXXE and PGRS doms
F6B93_04925	N	Y	99	N		RV3872 (PE35)	46.939	MMAR_0185	59.596	PA instead of PE, has YXXXE motif
F6B93_05215	Y	Y	966	Y	Y	RV2396 (PE_PGRS41)	83.333	MMAR_4149	64.615
F6B93_05760	N	Y	2486	Y	Y	RV3511 (PE_PGRS55)	69.6	MMAR_4186	54.331	PD instead of PE
F6B93_05765	N	Y	1859	Y	Y	RV1983 (PE_PGRS35)	58.647	MMAR_3728	57.971	PD instead of PE
F6B93_05770	N	Y	1923	Y	Y	RV3595c (PE_PGRS59)	60.317	MMAR_2492	54.194	PD instead of PE
F6B93_05845	Y	Y	860	Y	Y	RV1768 (PE_PGRS31)	61.194	MMAR_5344	57.463
F6B93_06160	N	Y	669	Y	Y	RV1452C (PE_PGRS28)c	51.667	MMAR_2010	48.406	PG instead of PE	Y
F6B93_06180	Y	Y	409	Y	Y	RV0872c (PE_PGRS15)	69.531	MMAR_4149	65.823
F6B93_06300	N	Y	2056	Y	Y	RV1441c (PE_PGRS26)	73.958	MMAR_3199	65.753	PQ instead of PE/PD
F6B93_06345	Y	Y	467	Y	N	RV3097c (LipY)	67.382	MMAR_1547	66.667	LipY increases Mtb virulence when overexpressed (Singh VK, Srivastava M, Dasgupta A, Singh MP, Srivastava R, Srivastava BS. 2014. Increased virulence of Mycobacterium tuberculosis H37Rv overexpressing LipY in a murine model. Tuberculosis 94:252–261.)	Y
F6B93_06355	Y	Y	477	Y	Y	RV1441c (PE_PGRS26)	66.049	MMAR_2053	67.5
F6B93_06500	N	Y	862	Y	Y	RV0872c (PE_PGRS15)	55.556	MMAR_3105	54.839	PG instead of PE
F6B93_08475	Y	Y	772	Y	Y	RV0872c (PE_PGRS15)	62.759	MMAR_1199	61.719
F6B93_08690	Y	Y	537	Y	Y	RV2591 (PE_PGRS44)	60.753	MMAR_2113	65.563
F6B93_08695	Y	Y	540	Y	Y	RV2591 (PE_PGRS44)	65.591	MMAR_2113	64.238
F6B93_08715	Y	Y	545	Y	Y	RV1068c (PE_PGRS20)	60.417	MMAR_3199	64.052
F6B93_08725	Y	Y	1355	Y	Y	RV3595c (PE_PGRS59)	74.194	MMAR_3728	64.384
F6B93_08735	Y	Y	865	Y	Y	RV0872c (PE_PGRS15)	62.205	MMAR_2100	60
F6B93_08820	N	Y	1338	Y	Y	RV1983 (PE_PGRS35)	59.524	MMAR_3199	69.93	LE instead of PE
F6B93_09215	y	Y	620	Y	N	RV1430 (PE16)	57.742	MMAR_2235	59.734		Y
F6B93_09315	Y	Y	597	Y	Y	RV1768 (PE_PGRS31)	63.014	MMAR_5135	59.155
F6B93_09550	N	Y	496	Y	Y	RV0872c (PE_PGRS15)	65.873	MMAR_4149	65.19	PQ instead of PE
F6B93_09600	Y	Y	742	Y	Y	RV1430 (PE16)	58.416	MMAR_0383	39.206	PE16 is an esterase (Sultana R, Vemula MH, Banerjee S, Guruprasad L. 2013. The PE16 (Rv1430) of Mycobacterium tuberculosis Is an Esterase Belonging to Serine Hydrolase Superfamily of Proteins. PLOS ONE 8:e55320).	Y
F6B93_09945	Y	Y	929	Y	Y	RV1450c (PE_PGRS27)	65.574	MMAR_4186	66.667
F6B93_10255	N	Y	372	Y	N	RV1452c (PE_PGRS28)	50	MMAR_2453	38.108	PD instead of PE
F6B93_10260	N	Y	333	Y	N	RV1646 (PE17)	60.245	MMAR_2453	52.239	PD instead of PE
F6B93_10285	N	Y	492	Y	N	RV1646 (PE17)	55.039	MMAR_2973	56.034	PD instead of PE. PE17 promotes host cell apoptosis in M. smegmatis (Abo-Kadoum MA, Assad M, Ali MK, Uae M, Nzaou SAE, Gong Z, Moaaz A, Lambert N, Eltoukhy A, Xie J. 2021. Mycobacterium tuberculosis PE17 (Rv1646) promotes host cell apoptosis via host chromatin remodeling mediated by reduced H3K9me3 occupancy. Microb Pathog 159:105147.). Enhances M. smegmatis survival in macrophages and pathogenic…	Y
F6B93_10290	y	Y	849	Y	Y	RV1651c (PE_PGRS30)	66.129	MMAR_3570	49
F6B93_10625	Y	Y	489	Y	N	RV3345c (PE_PGRS50)	58.871	MMAR_3402	73.878
F6B93_10635	Y	Y	859	Y	Y	RV1768 (PE_PGRS31)	64.567	MMAR_4561	60.156
F6B93_10760	Y	Y	937	Y	Y	RV0872c (PE_PGRS15)	66.667	MMAR_2709	68.116
F6B93_10770	Y	Y	921	Y	Y	RV0872c (PE_PGRS15)	63.492	MMAR_2709	66.667
F6B93_10840	y	Y	103	N	-	RV0285 (PE5)	84.466	MMAR_0544	79.208	Truncated, possible pseudogene
F6B93_10935	Y	Y	628	Y	Y	RV2396 (PE_PGRS41)	70.079	MMAR_4548	67.969
F6B93_10975	y	Y	1833	Y	Y	RV3595c (PE_PGRS59)	62.5	MMAR_2492	60.69
F6B93_11030	Y	Y	100	N	N	RV1791 (PE19)	87	MMAR_2670	90.805
F6B93_11045	y	Y	100	N	-	RV1791 (PE19)	95	MMAR_2673	97
F6B93_11240	y	Y	928	Y	Y	RV0872c (PE_PGRS15)	67.46	MMAR_4149	68.548
F6B93_11245	N	Y	560	Y	Y	RV3595c (PE_PGRS59)	71.318	MMAR_2709	73.77	PD instead of PE
F6B93_11875	N	Y	218	Y	N	RV3872 (PE35)	57.576	MMAR_2894	70.732	PS instead of PE
F6B93_11935	y	Y	557	Y	Y	RV0977 (PE_PGRS16)	50.781	MMAR_2933	65.436		Y
F6B93_11995	N	Y	468	Y	Y	RV2853 (PE_PGRS48)	62.59	MMAR_2053	66.197	PD instead of PE
F6B93_12220	Y	Y	581	Y	N	RV0152c (PE2)	56.548	MMAR_0370	61.938		Y
F6B93_12270	N	Y	591	Y	Y	RV0578c (PE_PGRS7)	62.295	MMAR_0943	57.325
F6B93_12275	Y	Y	858	Y	Y	RV0872c (PE_PGRS15)	59.524	MMAR_2948	71.642
F6B93_12285	N	Y	477	Y	Y	RV2853 (PE_PGRS48)	48.837	MMAR_3402	71.992	SD instead of PE
F6B93_12365	N	Y	734	Y	Y	RV3595c (PE_PGRS59)	60.15	MMAR_4186	65.385	PQ instead of PE
F6B93_12370	N	Y	730	Y	Y	RV1441c (PE_PGRS26)	68.657	MMAR_3199	62.162	PQ instead of PE
F6B93_12410	Y	Y	914	Y	Y	RV1651c (PE_PGRS30)	56.627	MMAR_2459	48.201		Y
F6B93_12585	Y	Y	524	Y	Y	RV1983 (PE_PGRS35)	62.308	MMAR_3199	61.486
F6B93_12665	Y	Y	675	Y	Y	RV1441c (PE_PGRS26)	68.657	MMAR_2053	67.5
F6B93_12670	Y	Y	623	Y	Y	RV1441c (PE_PGRS26)	70.349	MMAR_2053	67
F6B93_12745	y	Y	148	Y	N	N/A	N/A	MMAR_4186	51.145
F6B93_12750	Y	Y	1952	Y	Y	N/A	N/A	MMAR_5362	60
F6B93_12775	N	N	72	N	N	N/A	N/A	MMAR_4818	46.875	Pseudogene, C-term only of a PE or PPE prot
F6B93_12785 2	N	N	N/A	N/A	N	N/A	N/A	#N/A	#N/A	Pseudogene, C-term only of a PE or PPE prot
F6B93_12790	Y	Y	168	Y	N	RV1768 (PE_PGRS31)	68.217	MMAR_4548	63.359
F6B93_12795	Y	Y	538	Y	Y	RV0872c (PE_PGRS15)	63.636	MMAR_4149	60.317
F6B93_13770	Y	Y	586	Y	Y	RV3595c (PE_PGRS59)	72.951	MMAR_2973	57.983
F6B93_13790	Y	Y	1985	Y	Y	RV3511 (PE_PGRS55)	75	MMAR_1594	68.75
F6B93_13800	Y	Y	5670	Y	Y	RV2853 (PE_PGRS48)	45.833	MMAR_2973	55.085
F6B93_13815	Y	Y	94	N	N	RV2853 (PE_PGRS48)	57.447	MMAR_2102	59.574
F6B93_13890	y	Y	499	Y	Y	RV0872c (PE_PGRS15)	69.048	MMAR_4149	66.667
F6B93_13920	Y	Y	1174	Y	Y	RV0872c (PE_PGRS15)	62.5	MMAR_2709	63.333
F6B93_14090	N	N	660	Y	Y	RV0977 (PE_PGRS16)	60.366	MMAR_2103	74.316	PD instead of PE.	Y
F6B93_14135	y	Y	839	Y	Y	RV0278c (PE_PGRS3)	85.106	MMAR_4560	63.71
F6B93_14145	Y	Y	530	Y	Y	RV0280 (PPE3)	63.168	MMAR_1418	58.444
F6B93_14535	Y	Y	866	Y	Y	RV1818c (PE_PGRS33)	65.185	MMAR_4399	62.838
F6B93_14545	Y	Y	898	Y	Y	RV0872c (PE_PGRS15)	66.667	MMAR_4149	67.2
F6B93_14555	Y	Y	867	Y	Y	RV0872c (PE_PGRS15)	62.162	MMAR_4560	62.992
F6B93_14590	Y	Y	692	Y	Y	RV2396 (PE_PGRS41)	62.698	MMAR_3199	64.901
F6B93_14865	Y	N	3625	Y	Y	RV0355c (PPE8)	56.044	MMAR_0642	40.861	Has YXXXL instead of YXXXE/D.	Y
F6B93_15090	Y	Y	527	Y	Y	RV2853 (PE_PGRS48)	64	MMAR_4149	65.6
F6B93_15150	Y	Y	545	Y	Y	RV3595c (PE_PGRS59)	66.393	MMAR_3728	67.114
F6B93_15380	Y	Y	1161	Y	Y	RV1441c (PE_PGRS26)	68.657	MMAR_2053	71.831
F6B93_15385	Y	Y	183	Y	N	RV0872c (PE_PGRS15)	63.636	MMAR_4116	67.647
F6B93_15450	N	Y	779	Y	Y	RV2853 (PE_PGRS48)	55.714	MMAR_4149	62.827	PA instead of PE
F6B93_15455	N	Y	483	Y	Y	RV3595c (PE_PGRS59)	65.734	MMAR_3199	64.384	PD instead of PE
F6B93_15460	Y	N	865	Y	Y	RV0872c (PE_PGRS15)	62.5	MMAR_4399	64.964	FXXXE instead of YXXXE
F6B93_15465	y	Y	881	Y	Y	RV1441c (PE_PGRS26)	61.069	MMAR_5044	60.769
F6B93_15470	Y	Y	453	Y	Y	RV0872c (PE_PGRS15)	64.286	MMAR_3199	64.189		Y
F6B93_15485	Y	Y	649	Y	Y	RV3595c (PE_PGRS59)	61.972	MMAR_2053	68.098
F6B93_15630	N	N	28	N		RV1768 (PE_PGRS31)	69.565	MMAR_2053	78.571	Pseudogene, C-term only of a PE or PPE prot
F6B93_15635	Y	Y	593	Y	Y	RV1441c (PE_PGRS26)	69.347	MMAR_4186	67.969
F6B93_15705	y	Y	651	Y	Y	RV1452C (PE_PGRS28)c	63.636	MMAR_4548	66.412		Y
F6B93_15710	N	Y	95	N	N	RV3097c (LipY)	48.421	MMAR_2973	53.684	PD instead of PE
F6B93_15720	N	Y	886	Y	Y	RV1803c (PE_PGRS32)	78.261	MMAR_5339	53.543	PV instead of PE
F6B93_15815	Y	Y	794	Y	Y	RV1441c (PE_PGRS26)	61.364	MMAR_4149	60.156
F6B93_15920	y	Y	619	Y	Y	RV1768 (PE_PGRS31)	68.548	MMAR_5135	60.284
F6B93_16160	y	Y	2565	Y	Y	RV2162c (PE_PGRS38)	70.732	MMAR_0943	57.851
F6B93_16175	N	N	1449	Y	Y	RV1864c	46.667	N/A	N/A	Start after PE dom, GXXXG instead of YXXXE, but has PGRS dom
F6B93_16280	Y	Y	444	Y	Y	RV0872c (PE_PGRS15)	65.625	MMAR_4149	64.78
F6B93_16285	Y	Y	682	Y	Y	RV1325c (PE_PGRS24)	68.548	MMAR_4149	67.089
F6B93_16500	Y	Y	647	Y	Y	RV1441c (PE_PGRS26)	69.291	MMAR_5339	65.354
F6B93_16505	Y	Y	686	Y	Y	RV2853 (PE_PGRS48)	52.308	MMAR_2010	54.225
F6B93_17035	y	Y	584	Y	Y	RV2853 (PE_PGRS48)	64.171	MMAR_1208	60.163
F6B93_17090	N	Y	1520	Y	Y	RV0977 (PE_PGRS16)	47.748	MMAR_4278	57.788	AQ instead of PE
F6B93_17110	y	Y	289	Y	N	RV1172c (PE12)	56.61	MMAR_4280	61.071
F6B93_17350	N	Y	605	Y	N	RV1800 (PPE28)	49.677	MMAR_3984	53.984	PQ instead of PE. PPE28 helps to evade intracellular killing in M. smegmatis (Anand PK, Saini V, Kaur J, Kumar A, Kaur J. 2023. Cell wall and immune modulation by Rv1800 (PPE28) helps M. smegmatis to evade intracellular killing. Int J Biol Macromol 247:125837)	Y
F6B93_17510	N	Y	924	Y	Y	RV0872c (PE_PGRS15)	60.769	MMAR_5339	61.417	PD instead of PE
F6B93_17530	N	N	97	N		RV1452C (PE_PGRS28)	56.842	MMAR_4186	56.701	PA instead of PE and LxxxE instead of YxxxE. Pseudogene?
F6B93_17645	N	Y	616	Y	N	RV0754 (PE_PGRS11)	66.34	MMAR_4953	62.541	PD instead of PE	Y
F6B93_17690	N	Y	875	Y	Y	RV0746 (PE_PGRS9)	82.812	MMAR_2948	65	PQ instead of PE
F6B93_17700	y	Y	273	Y	N	RV1040c (PE8)	74.101	MMAR_4451	74.368
F6B93_17960	N	Y	675	Y	Y	RV0872c (PE_PGRS15)	51.493	MMAR_2709	51.111	PQ instead of PE
F6B93_18055	Y	Y	1160	Y	Y	RV2487c (PE_PGRS42)	56.41	MMAR_2656	55.634
F6B93_18060	Y	Y	1237	Y	N	RV1452C (PE_PGRS28)c	54.483	MMAR_3199	49.664
F6B93_18090	y	Y	1256	Y	Y	RV1441c (PE_PGRS26)	62.353	MMAR_2053	60.494		Y
F6B93_18095	N	Y	564	Y	N	RV0152c (PE2)	67.322	MMAR_3427	73.451	PQ instead of PE	Y
F6B93_18100	N	N	99	N	N	RV0872c (PE_PGRS15)	62.857	MMAR_2053	68.571	Pseudogene
F6B93_18195	Y	N	255	Y	N	RV2853 (PE_PGRS48)	59.2	MMAR_2695	57.692	YXXXK instead of YXXXE
F6B93_18205	Y	Y	188	Y	N	RV0872c (PE_PGRS15)	66.406	MMAR_3199	64.189
F6B93_18395	y	Y	322	Y	Y	RV0872c (PE_PGRS15)	54.962	MMAR_4548	58.779
F6B93_18400	Y	Y	577	Y	Y	RV0872c (PE_PGRS15)	61.111	MMAR_2709	65.041
F6B93_18430	Y	Y	1270	Y	Y	RV2487c (PE_PGRS42)	64.179	MMAR_2656	55.072
F6B93_18480	N	Y	534	Y	Y	RV0872c (PE_PGRS15)	63.194	MMAR_4149	62.025	PD instead of PE
F6B93_18485	Y	Y	157	Y	N	RV0872c (PE_PGRS15)	62.281	MMAR_3199	60.526
F6B93_18635	N	Y	897	Y	Y	RV2853 (PE_PGRS48)	75.862	MMAR_2645	70.909	TD instead of PE
F6B93_18645	Y	N	51	N	N	RV0916c (PE7)	57.143	MMAR_4995	52	Pseudogene
F6B93_19045	Y	Y	1351	Y	Y	RV1452C (PE_PGRS28)c	62.5	MMAR_3199	65.359
F6B93_19065	Y	Y	845	Y	Y	RV1452C (PE_PGRS28)c	65.278	MMAR_3199	64.238
F6B93_19170	Y	Y	2175	Y	Y	RV3511 (PE_PGRS55)	71.094	MMAR_4270	58.451
F6B93_19185	N	N	1872	Y	Y	N/A	N/A	N/A	N/A	Pseudogene
F6B93_19310	Y	Y	125	Y	N	RV3097c (LipY)	43.925	MMAR_0625	54.762
F6B93_19435	N	Y	1073	Y	Y	RV2853 (PE_PGRS48)	55.385	MMAR_2709	50.704	PA instead of PE
F6B93_19440	N	Y	1455	Y	Y	RV2853 (PE_PGRS48)	57.513	MMAR_2709	52.083	PG instead of PE
F6B93_19445	N	Y	1274	Y	Y	RV2490c (PE_PGRS43)	54.487	MMAR_3199	50.676	PA instead of PE
F6B93_19450	N	Y	211	Y	Y	RV2853 (PE_PGRS48)	56.477	MMAR_2709	52.083	PG instead of PE
F6B93_19455	N	Y	1912	Y	Y	RV1768 (PE_PGRS31)	51.163	MMAR_4560	58.14	PA instead of PE
F6B93_19805	Y	Y	502	Y	Y	RV3595c (PE_PGRS59)	67.669	MMAR_3199	69.595
F6B93_19830	Y	Y	1939	Y	Y	RV0977 (PE_PGRS16)	59.722	MMAR_2248	66
F6B93_19870	Y	Y	852	Y	Y	RV1768 (PE_PGRS31)	66.142	MMAR_2695	65.278
F6B93_20180	N	Y	1428	Y	Y	RV0832 (PE_PGRS12)	57.364	MMAR_4149	50.92	PQ instead of PE
F6B93_20395	Y	Y	1455	Y	Y	RV0872c (PE_PGRS15)	61.111	MMAR_2709	63.78	M. spongiae orthologue looks
										to be intact cf Mtb
F6B93_20475	n	Y	537	Y	Y	RV3388 (PE_PGRS52)	65.854	MMAR_3728	62.838	PQ instead of PE/PD. PE_PGRS52 orthologue	Y
F6B93_20815	Y	Y	100	N	N	RV3622c (PE32)	75.281	MMAR_5122	71.91
F6B93_20825	y	y	100	N	-	RV3622c (PE32)	75.862	MMAR_5122	72.414
F6B93_20935	Y	Y	856	Y	Y	RV1818c (PE_PGRS33)	73.016	MMAR_2709	63.78
F6B93_21290	y	Y	1421	Y	N	RV3595c (PE_PGRS59)	67.46	MMAR_3728	60.959
F6B93_21460	N	Y	571	Y	Y	RV1768 (PE_PGRS31)	61.417	MMAR_4399	70.213	PD instead of PE
F6B93_21525	N	Y	564	Y	N	RV0152c (PE2)	67.076	MMAR_3427	73.451	PQ instead of PE
F6B93_21725	N	Y	795	Y	Y	RV1441c (PE_PGRS26)	69.136	MMAR_2053	69.753	PQ instead of PE
F6B93_21985	y	Y	571	Y	N	RV3812 (PE_PGRS62)	58.111	MMAR_2460	43.213
F6B93_21990	Y	Y	562	Y	N	RV3812 (PE_PGRS62)	63.377	MMAR_2460	39.089	PE_PGRS62 promotes survival of M. smegmatis in macrophages (Long Q, Xiang X, Yin Q, Li S, Yang W, Sun H, Liu Q, Xie J, Deng W. 2019. PE_PGRS62 promotes the survival of Mycobacterium smegmatis within macrophages via disrupting ER stress-mediated apoptosis. J Cell Physiol 234:19774–19784). Blocks phagosome maturation in M. smegmatis and M. marinum (Thi EP, Hong CJH, Sanghera G, Reiner NE. 2013. Ide…	Y
F6B93_22305	N	N	172	Y	N	RV3372A	69.565	MMAR_0299	62.069	Pseudogene, C-term only of a PE or PPE prot
F6B93_22310	N	Y	284	Y	N	RV0872c (PE_PGRS15)	58.163	MMAR_2709	64.286	AE instead of PE and YXXXD instead of YXXXE
F6B93_22315	n	Y	552	Y	N	RV0152c (PE2)	63.99	MMAR_0370	63.225	PQ instead of PE/PD
F6B93_22390	y	Y	101	N	-	RV3893c (PE36)	86.842	MMAR_1949	34.343
Putative PPE proteins
M. spongiae locus tag	PPE motif	WxG motif	Amino acids	C-term Dom (larger than200aas)	PxxPxxW motif (10-30 aas from C-term)	SVP motif (near C-term)	NxGxGNxG repeats	H37Rv orthologue	%ID	M. marinum orthologue	%ID	Comments	Detected by proteomics?
F6B93_00200	Y	Y	400	Y	N	Y	N	RV1706c (PPE23)	53.431	MMAR_2517	46.348
F6B93_00205	Y	Y	390	Y	N	Y	N	RV1705c (PPE22)	64.031	MMAR_2516	55.051
F6B93_01055	Y	Y	508	Y	Y	N	N	RV0286 (PPE4)	52.574	MMAR_1418	40.952
F6B93_01065	Y	Y	483	Y	Y	N	N	RV0096 (PPE1)	62.422	MMAR_0261	55.67
F6B93_02090	Y	Y	559	Y	Y	N	N	RV0280 (PPE3)	64.545	MMAR_1418	57.168
F6B93_02120	Y	Y	524	Y	Y	N	N	RV0286 (PPE4)	67.113	MMAR_0545	63.527
F6B93_02510	Y	Y	3602	Y	N	N	Y	RV0355c (PPE8)	77.368	MMAR_0642	66.225		Y
F6B93_02720	Y	Y	438	Y	N	N	N	RV0387c	68.1	MMAR_0685	64.189
F6B93_02750	Y	Y	414	Y	N	Y	N	RV1361c (PPE19)	40.625	MMAR_4240	42.217
F6B93_03045	Y	Y	500	Y	N	N	Y	RV0442c (PPE10)	70.226	MMAR_0761	65.039
F6B93_03390	Y	Y	406	Y	N	Y	N	RV3532 (PPE61)	55.288	MMAR_3444	49.148
F6B93_03445	Y	Y	2276	Y	N	Y	Y	RV1918c (PPE35)	46.527	MMAR_1028	47.17
F6B93_03515	Y	Y	536	Y	N	N	Y	RV0355c (PPE8)	58.75	MMAR_0642	56.569		Y
F6B93_04640	Y	Y	366	Y	N	Y	N	RV1705c (PPE22)	57.254	MMAR_1094	68.241
F6B93_04645	Y	Y	366	Y	N	N	N	RV1790 (PPE27)	44.321	MMAR_1095	55.026
F6B93_04930	Y	Y	370	Y	N	N	N	RV3873 (PPE68)	59.444	MMAR_0186	61.157
F6B93_05085	Y	Y	3739	Y	N	Y	Y	RV3350c (PPE56)	68.116	MMAR_0642	39.974
F6B93_05155	N	Y	465	Y	N	N	N	RV3539 (PPE63)	58.7	MMAR_4939	54.882	RPE instead of PPE. Promotes macrophage survivale when expressed in M. smegmatis (Anand PK, Kaur J. 2023. Rv3539 (PPE63) of Mycobacterium Tuberculosis Promotes Survival of Mycobacterium Smegmatis in Human Macrophages Cell Line via Cell Wall Modulation of Bacteria and Altering Host’s Immune Response. Curr Microbiol 80:267).	Y
F6B93_05255	Y	Y	864	Y	N	N	Y	RV0355c (PPE8)	51.429	MMAR_3546	52.595
F6B93_05300	Y	Y	380	Y	N	N	N	RV1705c (PPE22)	40.816	MMAR_1235	67.895
F6B93_05850	Y	Y	923	Y	N	Y	Y	RV1753c (PPE24)	51.74	MMAR_2822	51.066	NxGxGNxG motif is more towards middle of protein.
F6B93_06005	Y	Y	621	Y	N	N	Y	RV3159c (PPE53)	64.687	MMAR_1402	68.132
F6B93_06010	Y	Y	1130	Y	N	N	Y	RV3533c (PPE62)	61.175	MMAR_4320	55.207
F6B93_06090	Y	Y	435	Y	N	N	N	RV3144c (PPE52)	88.068	MMAR_1484	85.227
F6B93_06205	Y	Y	381	Y	N	Y	N	RV3136 (PPE51)	66.329	MMAR_0191	64.781
F6B93_06210	Y	Y	371	Y	N	Y	N	RV3136 (PPE51)	66.237	MMAR_0191	64.136
F6B93_06215	Y	Y	378	Y	N	Y	N	RV3136 (PPE51)	62.564	MMAR_0191	61.88
F6B93_06605	Y	Y	1025	Y	N	Y	Y	RV1753c (PPE24)	56.932	MMAR_2822	57.019	PPE24 orthologue	Y
F6B93_07240	Y	Y	364	Y	N	Y	N	RV2352c (PPE38)	47.041	MMAR_4324	48.974
F6B93_07490	Y	Y	399	Y	N	Y	N	RV1808 (PPE32)	48.246	MMAR_1847	56.436
F6B93_07775	Y	Y	986	Y	N	Y	Y	RV1753c (PPE24)	54.394	MMAR_2822	53.853
F6B93_07855	Y	Y	381	Y	N	N	N	RV2770c (PPE44)	65.455	MMAR_1947	61.68
F6B93_08245	Y	Y	1227	Y	N	N	Y	RV3533c (PPE62)	43.415	MMAR_3546	54.698
F6B93_08595	Y	Y	603	Y	N	N	Y	RV2608 (PPE42)	72.297	MMAR_2235	50.987
F6B93_09260	Y	Y	1121	Y	N	N	Y	RV1135c (PPE16)	61.396	MMAR_4320	57.725
F6B93_09265	Y	Y	1133	Y	N	N	Y	RV2356c (PPE40)	65.909	MMAR_4320	57.407		Y
F6B93_09270	Y	Y	1102	Y	N	N	Y	RV1135c (PPE16)	61.605	MMAR_4320	59.067
F6B93_09830	Y	N	119	N	N	N	N	RV1800 (PPE28)	84.211	MMAR_2822	80	VxG instead of WxG,
												possibly truncated
F6B93_10835	Y	Y	602	Y	Y	N	N	RV0256c (PPE2)	70.859	MMAR_2944	61.888
F6B93_10905	Y	Y	612	Y	N	Y	N	RV1809 (PPE33)	46.361	MMAR_0191	40.704
F6B93_11025	Y	Y	419	Y	N	Y	N	RV1787 (PPE25)	49.762	MMAR_2669	75.472
F6B93_11035	Y	Y	406	Y	N	N	N	RV1789 (PPE26)	52.709	MMAR_2671	72.263
F6B93_11085	Y	Y	382	Y	N	Y	N	RV1807 (PPE31)	67.157	MMAR_2683	61.22
F6B93_11090	Y	Y	429	Y	N	Y	N	RV1808 (PPE32)	59.294	MMAR_1461	65.046
F6B93_11095	Y	Y	469	Y	N	Y	N	RV1802 (PPE30)	50.74	MMAR_2685	69.149	PPE30 induces macrophage apoptosis/cell death (Matsumura K, Takaki S, Kirikae T. 2023. Mycobacterial protein PE_PGRS30 induces macrophage apoptosis through prohibitin 2 mitochondrial function interference. Front Microbiol 14), suppresses proinflammatory immune response (Chatrath S, Gupta VK, Dixit A, Garg LC. 2016. PE_PGRS30 of Mycobacterium tuberculosis mediates suppression of proinflammatory im…	Y
F6B93_11660	Y	Y	977	Y	N	Y	Y	RV1918c (PPE35)	66.107	MMAR_2822	60.439
F6B93_11735	Y	Y	1473	Y	N	N	Y	RV3558 (PPE64)	62.995	MMAR_1639	41.324
F6B93_12230	Y	Y	3494	Y	N	N	Y	RV0355c (PPE8)	67.701	MMAR_0642	65.181
F6B93_12265	N	Y	3159	Y	Y	Y	Y	RV0304c (PPE5)	66.175	MMAR_1639	53.658	APE instead of PPE
F6B93_12655	Y	Y	925	Y	N	N	Y	N/A	N/A	MMAR_2822	48.677
F6B93_12675	Y	Y	1135	Y	N	N	Y	RV1135c (PPE16)	65.075	MMAR_4320	62.306
F6B93_12765	Y	Y	1192	Y	N	N	Y	N/A	N/A	MMAR_1028	50.282
F6B93_13000	Y	Y	970	Y	N	N	Y	RV1753c (PPE24)	52.548	MMAR_2822	50.574
F6B93_13360	Y	Y	454	Y	N	N	N	RV1809 (PPE33)	45.385	MMAR_2928	46.868
F6B93_13365	Y	Y	470	Y	N	Y	N	RV1801 (PPE29)	44.903	MMAR_2928	50.316
F6B93_13380	Y	Y	513	Y	Y	N	N	RV0286 (PPE4)	58.175	MMAR_1418	46.225
F6B93_14130	Y	N	49	N				RV0256c (PPE2)	91.667	MMAR_2944	72.414	pseudogene
F6B93_14560	Y	Y	1888	Y	N	N	Y	RV3558 (PPE64)	62.995	MMAR_1639	40.114
F6B93_14895	Y	Y	395	Y	N	Y	N	RV2352c (PPE38)	70.864	MMAR_3661	68.657
F6B93_14900	Y	Y	398	Y	N	Y	N	RV2352c (PPE38)	67.654	MMAR_3661	65.926
F6B93_14905	Y	Y	640	Y	N	N	Y	RV2356c (PPE40)	65.102	MMAR_3665	72.118
F6B93_14910	Y	Y	626	Y	N	N	Y	RV2356c (PPE40)	74.722	MMAR_3666	69.984
F6B93_15785	Y	Y	1078	Y	N	N	Y	RV1135c (PPE16)	71.803	MMAR_4320	62.764
F6B93_15820	Y	Y	766	Y	N	Y	Y	RV1753c (PPE24)	56.765	MMAR_1028	52.452
F6B93_16155	Y	N	159	N	N	N	N	RV0355c (PPE8)	59.459	MMAR_1129	66.234	ExG instead of WxG
F6B93_16895	Y	Y	1334	Y	N	N	Y	RV1135c (PPE16)	54.234	MMAR_4320	51.192
F6B93_17260	Y	Y	1182	Y	N	N	Y	RV1135c (PPE16)	62.946	MMAR_4320	61.648
F6B93_17265	Y	Y	1144	Y	N	N	Y	RV2356c (PPE40)	71.023	MMAR_4320	60
F6B93_17275	Y	Y	395	Y	N	Y	N	RV2352c (PPE38)	70.37	MMAR_3661	68.408
F6B93_17705	Y	Y	397	Y	N	N	N	RV1039c (PPE15)	72.613	MMAR_4452	70.781
F6B93_18140	Y	Y	90	N	N	N	N	RV3159c (PPE53)	72.881	MMAR_4554	69.492	Probably pseudogene
F6B93_18650	Y	Y	417	Y	N	Y	N	RV0915c (PPE14)	64.706	MMAR_2534	59.569
F6B93_18685	Y	Y	3001	Y	N	N	Y	RV0355c (PPE8)	66.184	MMAR_4621	69.127
F6B93_19040	N	Y	3753	Y	N	Y	Y	RV3350c (PPE56)	65.928	MMAR_0642	35.955	APE instead of PPE
F6B93_19055	Y	Y	3754	Y	N	Y	N	RV3350c (PPE56)	65.918	MMAR_0642	38.66
F6B93_19120	N	Y	600	Y	N	N	Y	RV3159c (PPE53)	62.189	MMAR_1469	57.006
F6B93_20255	Y	Y	754	Y	N	N	Y	RV1135c (PPE16)	50.307	MMAR_4218	70
F6B93_20810	Y	Y	416	Y	N	Y	N	RV3621c (PPE65)	74.101	MMAR_5121	67.703
F6B93_20820	Y	Y	417	Y	N	Y	N	RV3621c (PPE65)	73.923	MMAR_5121	68.019
F6B93_21295	Y	Y	1021	Y	N	Y	Y	RV1753c (PPE24)	51.955	MMAR_0932	44.526
F6B93_22240	Y	Y	371	Y	N	N	N	RV3873 (PPE68)	73.109	MMAR_5448	71.429
F6B93_22385	N	Y	402	Y	N	N	N	RV3892c (PPE69)	81.25	MMAR_4606	33.333	TPE instead of PPE
