# Supplementary material for: Marine sponge microbe provides insights into evolution and virulence of the tubercle bacillus
Source: PLoS Pathog. 2024 Aug 29;20(8):e1012440. doi: 10.1371/journal.ppat.1012440 (PMC11361433; doi:10.1371/journal.ppat.1012440)
Supplement: S9 Table — (XLSX) [file ppat.1012440.s009.xlsx]

## Sheet: Sheet1
Table S9. Orthologues of mycolic acid biosynthesis proteins in M. spongiae.
M. spongiae locus tag	Protein	Function	Closest match (locus tag)a	% identity	Identified by proteomics
F6B93_15935	FasI	Type I fatty acid synthase	Rv2524c	91	Y
F6B93_13955	FabD	Malonyl-CoA:AcpM transacylase	Rv2243	86
F6B93_13960	AcpM	Acyl carrier protein	Rv2244	92	Y
F6B93_13965	KasA	β-Ketoacyl-AcpM synthase I	Rv2245	93	Y
F6B93_13970	KasB	β-Ketoacyl-AcpM synthase II	Rv2246	92	Y
F6B93_09510	MabA	β-Ketoacyl-AcpM reductase	Rv1483	92	Y
F6B93_09515	InhA	2-trans-Enoyl-AcpM reductase	Rv1484	95	Y
F6B93_03995	HadA	β-Hydroxyacyl-AcpM dehydratase	Rv0635	86	Y
F6B93_04000	HadB	β-Hydroxyacyl-AcpM dehydratase	Rv0636	92	Y
F6B93_04005	HadC	β-Hydroxyacyl-AcpM dehydratase	MMAR_0970	88	Y
F6B93_03570	FabH	β-Ketoacyl-AcpM synthase III	MMAR_0879	83
F6B93_13975	AccD6	Carboxyltransferase subunit of acetyl-CoA carboxylase	Rv2247	97	Y
F6B93_05380	AccD5	Carboxyltransferase subunit of propionyl-CoA carboxylase	Rv3280	94	Y
F6B93_05355	AccA3	Biotin carboxylase subunit of acetyl-, propionyl, and fatty acyl-CoA carboxylase	Rv3285	92	Y
F6B93_04045	MmaA1	Methyl branch in trans-cyclopropanated, oxygenated mycolates	Rv0645c	88	Y
F6B93_10745	MmaA2	cis-Cyclopropane synthase of α and oxygenated mycolates	Rv0644c	86	Y
F6B93_04040	MmaA3	Methoxy mycolic acid synthase	MKAN_19390	83
F6B93_04035	MmaA4	Hydroxy mycolic acid synthase	Rv0642c	91	Y
F6B93_03375	CmaA2	trans-Cyclopropane synthase of oxygenated mycolates, cis-Cyclopropane synthase of oxygenated mycolates (redundant with mmaA2). Distal cyclopropane synthase of α-mycolates	MMAR_0831		Y
F6B93_03195	PcaA	cis-Cyclopropane synthase of α-mycolates	Rv0470c	89	Y
F6B93_03190	UmaA1	Methyl transferase of unknown specificity	Rv0469	91	Y
F6B93_21920	AccD4	Carboxyltransferase subunit of fatty acyl-CoA carboxylase	Rv3799c	95	Y
F6B93_21925	Pks13	Polyketide synthase	Rv3800c	86	Y
F6B93_21930	FadD32	Fatty acyl-AMP ligase/fatty acyl-ACP synthetase	Rv3801c	92	Y
F6B93_15810	CmrA	β-Ketoacyl reductase	MMAR_3856	89	Y
a Rv refers to locus tags in the M. tuberculosis H37Rv genome (NC_018143), MMAR locus tags are from the M. marinum M genome (CP000854), and Mkan locus tags are from the M. kansasii ATCC 12478 genome (NC_022663).
