# Supplementary material for: Marine sponge microbe provides insights into evolution and virulence of the tubercle bacillus
Source: PLoS Pathog. 2024 Aug 29;20(8):e1012440. doi: 10.1371/journal.ppat.1012440 (PMC11361433; doi:10.1371/journal.ppat.1012440)
Supplement: S10 Table — (XLSX) [file ppat.1012440.s010.xlsx]

## Sheet: Sheet1
Table S10. Summary of key lipid species identified in M. spongiae.
		No. of species
No.	Lipid (Sub)Class	M. spongiae
1	Phosphatidylinositol	12
2	Monoacylglycerophosphoinositoldimannoside (lyso-PIM2)	0
3	Diacylglycerophosphoinositolmonomannoside (PIM1)	5
4	Diacylglycerophosphoinositoldimannoside (PIM2)	2
5	Monoacylated-diacylglycerophosphoinositolmonomannoside (AcPIM1)	5
6	Monoacylated-diacylglycerophosphoinositoldimannoside (AcPIM2)	6
7	Monoacylated-diacylglycerophosphoinositoltrimannoside (Ac1PIM3)	1
8	Monoacylated-diacylglycerophosphoinositolhexamannoside (Ac1PIM6)	1
9	Diacylated-diacylglycerophosphoinositolmonomannoside (Ac2PIM1)	3
10	Diacylated-diacylglycerophosphoinositolmonomannoside (Ac2PIM2)	3
11	Phosphatidic acid (PA)	12
12	Monoacylglycerolphosphoethanolamine (lyso-PE)	4
13	Diacylglycerolphosphoethanolamine (PE)	15
14	Phosphatidylglycerol (PG)	2
15	Cardiolipin (CL)	18
16	Monoacylglycerol (MAG)	6
17	Diacylglycerol (DAG)	0
18	Triacylglycerol (TAG)	75
19	Cytidine diphosphate diacylglycerol (CDP-DAG)	1
20	Diglycosylated Diacylglycerol (DGDG)	1
21	α-Mycolic acid (α-MA) and Mycolic acid (undefined)	15
22	Trehalose monomycolate (TMM)	8
23	Diacyltrehalose (DAT)	0
24	Diacylhexose	0
25	Hydroxyphthioceranic Acid	1
26	Phthioceranic Acid	2
27	Monoglycosylated phenolic glycolipid (MonoPGLA) precursor	0
28	Monoglycosylated phenolic glycolipid (MonoPGLA / Mono(OH)PGL)	0
29	Monoglycosylated phenolic glycolipid (MonoPGLB)	0
30	Phthiocerol dimycocerosate (PDIMA or PDIM OH)	35
31	Phthiocerol dimycocerosate (PDIMB)	16
32	Mycosanoic Acid	4
33	Mycocerosic Acid	1
34	Mycobactin (MB), Monodeoxy-Mycobactin (MDM), Dideoxy-Mycobactin (DDM)	11
35	Phosphomykoketides	1
36	Menaquinone (MK; Vitamin K2)	4
37	Carotenes	1
	SUM:	227
