# Supplementary material for: Marine sponge microbe provides insights into evolution and virulence of the tubercle bacillus
Source: PLoS Pathog. 2024 Aug 29;20(8):e1012440. doi: 10.1371/journal.ppat.1012440 (PMC11361433; doi:10.1371/journal.ppat.1012440)
Supplement: S11 Table — (XLSX) [file ppat.1012440.s011.xlsx]

## Sheet: Sheet1
Table S11. Orthologues involved in the biosynthesis of phthiocerol dimycocerosates, phenolic glycolipids, and p-hydroxybenzoic acids.
H37Rv locus tag	Protein	Function	M. spongiae locus tag	% identity	Identified by proteomics
Rv2928	TesA	Type II thioesterase thought to be involved in the release of phthiocerol and phenolphthiocerol from PpsE in the biosynthesis of PDIM and PGL	F6B93_07175	68
Rv2930	FadD26	Long-chain fatty acyl-AMP ligase providing PpsA with activated long-chain fatty acid starter units for the generation of phthiocerol in the biosynthesis of PDIM	F6B93_07170	78
Rv2931	PpsA	Type 1 polyketide synthase responsible with PpsB-C-D-E for the elongation of C22 to C24 fatty acids and p- hydroxyphenylalkanoates with malonyl-CoA and methylmalonyl-CoA to yield phthiocerol and phenolphthiocerol derivatives,respectively.	F6B93_07165	55
Rv2932	PpsB		F6B93_07160	48
Rv2933	PpsC		F6B93_07155	72	Y
Rv2934	PpsD		F6B93_07150	69
Rv2935	PpsE		F6B93_07145	75	Y
Rv2936	DrrA	Component of the DrrABC ABC-transporter involved in the translocation of PDIM (and PGL?) across the plasma membrane; ATP-binding protein	F6B93_07175	78
Rv2937	DrrB		F6B93_07135	59
Rv2938	DrrC		F6B93_07130	63
Rv2939	PapA5	Acyltransferase responsible for the transfer of mycocerosic acids to phthiocerol to form PDIM	F6B93_07125	60
Rv2940c	Mas	Mycocerosic acid synthase (type I polyketide synthase) involved in the biosynthesis of PDIM and PGL	F6B93_07120	75	Y
Rv2941	FadD28	Long-chain fatty acyl-AMP ligase responsible for providing the long-chain fatty acid starter unit to Mas for the generation of mycocerosic acids	F6B93_07115	71
Rv2942	MmpL7	RND superfamily inner membrane transporter involved in PDIM translocation to the periplasm (and PGL?)	F6B93_07110	56
Rv2945	LppX	RND superfamily inner membrane transporter involved in PDIM translocation to the periplasm (and PGL?)	F6B93_07105	67	Y
Rv2946c	Pks1	Together with Pks15, type I polyketide synthase involved in the elongation of p-hydroxybenzoic acid derivatives with malonyl-CoA to form p-hydroxyphenylalkanoates (precursors of PGL)	-	-
Rv2947c	Pks15		-	-
Rv2948c	FadD22	p-Hydroxybenzoyl-AMP ligase involved in the biosynthesis of PGL; catalyzes the activation of p-hydroxybenzoic acid and its subsequent transfer onto Pks15/1 for the production of p-hydroxyphenylalkanoates	-	-
Rv2949c		p-Hydroxybenzoic acid synthase	-	-
Rv2950c	FadD29	Fatty acyl-AMP ligase involved in the biosynthesis of PGL; catalyzes the activation of hydroxyphenylalkanoates that are then transferred onto PpsA to yield phenolphthiocerol	-	-
Rv2951c		Ketoreductase catalyzing the reduction of (phenol)phthiodiolone to yield (phenol)phthiotriol in the biosynthesis of PDIM and PGL	-	-
Rv2952		SAM-dependent O-methyltransferase involved in the formation of (phenol) phthiocerol dimycocerosates from (phenol)phthiodiolone dimycocerosates. Catalyzes the transfer of a methyl group to the third hydroxyl group of (phenol) phthiotriol in PDIM and glycosylated phenolphthiotriol dimycocerosates	-	-
Rv2953		Enoyl-reductase acting in concert with PpsD in the biosynthesis of the (phenol)phthiocerol moiety of PDIM and PGL	F6B93_07095	70
Rv2954c		SAM-dependent methyltransferase responsible for the O-methylation of the hydroxyl group at position 3 of the fucosyl residue of PGL (and possibly p-HBAD)	-	-
Rv2955c		SAM-dependent methyltransferase responsible for the O-methylation of the hydroxyl group at position 2 of the fucosyl residue of PGL (and possibly p-HBAD)	-	-
Rv2956		SAM-dependent methyltransferase responsible for the O-methylation of the hydroxyl group at position 2 of the fucosyl residue of PGL (and possibly p-HBAD)	-	-
Rv2957		Fucosyltransferase responsible for the transfer of the third glycosyl residue of the triglycosyl appendage of PGL and p-HBAD	-	-
Rv2958c		Rhamnosyltransferase responsible for the transfer of the second rhamnosyl residue of the triglycosyl appendage of PGL and p-HBAD	-	-
Rv2959c		SAM-dependent methyltransferase responsible for the O-methylation of the hydroxyl group at position 2 of the rhamnosyl residue linked to the phenolic group of PGL and p-HBAD	-	-
Rv2962c		Rhamnosyltransferase responsible for the transfer of a rhamnosyl residue onto p-hydroxybenzoic ethyl ester and/or phenolphthiocerol dimycocerosates	-	-
Notes:
- FSD4b-SM contains the ppsA-E locus, which is responsible for the synthesis of the phthiodiolone core of the PDIMs, but there are several differences from its M. tuberculosis and M. marinum counterparts. One important change occurs in the ketoreductase (KR) domains of both PpsB and PpsA PKSs that would cause the corresponding C9 and C11 phthiodiolone glycols to be in the D and L configuration re…
FSD4b-SM Mas (mycocerosic acid synthase) has greater similarity to M. marinum Mas than to M. tuberculosis Mas, including the presence of a conserved tryptophan within the enoylreductase (ER) domain (Kwan DH, Sun Y, Schulz F, Hong H, Popovic B, Sim-Stark JC, Haydock SF, Leadlay PF. 2008. Prediction and manipulation of the stereochemistry of enoylreduction in modular polyketide synthases. Chem Biol…
- In M. marinum and M. tuberculosis, the concerted action of a phthiodiolone ketoreductase (Rv2951c) and PDIM methyltransferase (Rv2952c) converts the phthiodiolone dimycocersates (PDIM B) into phthiodiocerol dimycocerosates (PDIM A). However, FSD4b-SM is missing orthologues for both of these genes, suggesting that reduced and methylated PDIMs cannot be formed.
- The substitution of phenolphthiodiolones for phthiodiolones, synthesized by Pks15/1, and their subsequent glycosylation leads to the production of the PGLs (3). Interestingly, pks15/1 is a pseudogene in M. tuberculosis H37Rv, but is intact in M. tuberculosis strains of the Beijing lineage, where PGLs are thought to contribute to the hypervirulent phenotype of these strains (4). While pks15/1 is…
Reference
1. Onwueme KC, Vos CJ, Zurita J, Ferreras JA, Quadri LE. 2005. The dimycocerosate ester polyketide virulence factors of mycobacteria. Prog Lipid Res 44:259–302
2. Daffe M, McNeil M, Brennan PJ. 1991. Novel type-specific lipooligosaccharides from Mycobacterium tuberculosis. Biochemistry 30:378–88
3. Constant P, Perez E, Malaga W, Laneelle MA, Saurel O, Daffe M, Guilhot C. 2002. Role of the pks15/1 gene in the biosynthesis of phenolglycolipids in the Mycobacterium tuberculosis complex. Evidence that all strains synthesize glycosylated p-hydroxybenzoic methyl esters and that strains devoid of phenolglycolipids harbor a frameshift mutation in the pks15/1 gene. J Biol Chem 277:38148–58
4. Reed MB, Domenech P, Manca C, Su H, Barczak AK, Kreiswirth BN, Kaplan G, Barry CE 3rd. 2004. A glycolipid of hypervirulent tuberculosis strains that inhibits the innate immune response. Nature 431:84–7
