# Supplementary material for: Marine sponge microbe provides insights into evolution and virulence of the tubercle bacillus
Source: PLoS Pathog. 2024 Aug 29;20(8):e1012440. doi: 10.1371/journal.ppat.1012440 (PMC11361433; doi:10.1371/journal.ppat.1012440)
Supplement: S12 Table — (XLSX) [file ppat.1012440.s012.xlsx]

## Sheet: Sheet1
Table S12. Orthologues of proteins involved in biosynthesis of trehalose and related compounds.
Trehalose biosynthesis
M. spongiae locus tag	Protein	Function	Closest match (locus tag)a	% identity	Identified by proteomics
F6B93_20090	OtsA/Tps	trehalose-6-phosphate synthase, trehalose biosynthesis	Rv3490	87	Y
F6B93_04990	OtsB2/Tpp	trehalose-6-phosphate phosphatase, trehalose biosynthesis	Rv3372*	75	Y
F6B93_09900	TreY	maltooligosyl-trehalose synthase, trehalose biosynthesis	Rv1563c	75	Y
F6B93_09895	TreZ	maltooligosyl-trehalose trehalohydrolase, trehalose biosynthesis	Rv1562c	80
F6B93_01225	TreS	trehalose synthase, maltose biosynthesis	Rv0126	93	Y
F6B93_21945	FbpA (Ag85A)	Mycolyltransferase, TDM/mAGP assembly	Rv3804c*	90	Y
F6B93_11510	FbpB (Ag85B)	Mycolyltransferase, TDM/mAGP assembly	Rv1886c	89	Y
F6B93_01240	FbpC (Ag85C)	Mycolyltransferase, TDM/mAGP assembly	MMAR_0328	88	Y
F6B93_01680	MmpL3	membrane-associated transporter, flippase, TMM translocation	MKAN_16500	82	Y
Sulfolipid and DAT/PAT biosynthesis
H37Rv locus tag	Protein	Function	M. spongiae locus tag	% identity	Identified by proteomics
Rv0295c	Sft0	Sulfotransferase, SL-1 biosynthesis	F6B93_02165	89
Rv3822	Chp1	membrane-associated acyltransferase, SL-1 biosynthesis/export	F6B93_05155	39	Y
Rv3821	Sap	sulfolipid-1-addressing protein, SL-1 biosynthesis/export	F6B93_14890	34
Rv3823c	MmpL8	membrane-associated transporter, SL-1 export	F6B93_00620	57
Rv3824c	PapA1	Acyltransferase, SL-1 biosynthesis	F6B93_01470	54
Rv3820c	PapA2	Acyltransferase, SL-1 biosynthesis	F6B93_09730	55
Rv3825c	Pks2	Type I PKS,Elongation of the methyl-branched phthioceranic and hydroxyphthioceranic acids in sulfolipids	F6B93_09705	69	Y
Rv3826	FadD23	Putative fatty acid AMP ligase, activating fatty acid start units for Pks2	F6B93_07115	66
Rv0757c	PhoP	sensor kinase, regulation of SL, DAT and PAT biosynthesis	F6B93_19965	95	Y
Rv0758c	PhoR	response regulator, regulation of SL, DAT and PAT biosynthesis	F6B93_19960	77	Y
Rv1180-Rv1181	Pks3-Pks4	Type I PKS, elongation of the methyl-branched mycosanoic and mycolipenic acids found in DAT, TAT, and PAT	F6B93_09725	66	Y
Rv1182	PapA3	Acyltransferase, PAT biosynthesis	F6B93_01470	61
			F6B93_09730	49
			F6B93_09715	49
Rv1183d	MmpL10	membrane-associated transporter, PAT export	F6B93_00620	64
Rv1184c	Chp2	Acyltransferase, PAT biosynthesis	F6B93_00625	50
Rv1185c	FadD21	fatty-acyl AMP ligase, PAT biosynthesis	F6B93_07115	61
Rv1660	Pks10	Type III PKS, Involved in methyl-brached polyketide biosynthesis in M. marinum	F6B93_10340	84
Rv1661	Pks7	Type I PKS, Elongation of methyl-branched mycolipenic acids in DAT and PAT	F6B93_10345	70
Rv1662	Pks8	Type I PKS, Elongation of methyl-branched mycolipenic acids in DAT and PAT	F6B93_10350	65
Rv1663	Pks17	Type I PKS, Elongation of methyl-branched mycolipenic acids in DAT and PAT	F6B93_10350	62
Rv1664	Pks9	Type I PKS, Involved in biosynthesis of methyl branched fatty acids	F6B93_10355	70
Rv1665	Pks11	Type III PKS, Involved in methyl-branched polyketide biosynthesis in M. marinum	F6B93_10360	76	Y
Rv2048c	Pks12	Type I PKS, Involved in the elongation of the alkyl backbone of mycoketides	F6B93_12935	79
Rv3416	WhiB3	Regulator of SL, DAT, and PAT synthesis	F6B93_04810	93
LOS biosynthesis
M. spongiae locus tag	Closest orthologue	Protein	Function	% identity	Identified by proteomics
F6B93_12950	MMAR_ 2313	LosA	glycosyltransferase	27	Y
F6B93_09730	MMAR_2343	PapA4	polyketide-synthase-associated protein	76
F6B93_02315	MMAR_2309	Udg	UDP-glucose dehydrogenase	27
F6B93_09670	MMAR_2333	WcaA	glycosyltransferase	28
F6B93_09680	MMAR_2342	MmpL12	putative membrane transporter	56
F6B93_09705	MMAR_2340	Pks5	Polyketide synthase	71	Y
F6B93_09710	MMAR_2340	Pks5	Polyketide synthase	73	Y
F6B93_09715	MMAR_2343	PapA2	acyltransferase	51
F6B93_09720	MMAR_2343	PapA2	acyltransferase	51
F6B93_09725	MMAR_2340	Pks5	Polyketide synthase	72	Y
F6B93_09730	MMAR_2343	PapA2	acyltransferase	77
F6B93_09735	MMAR_2344	Pks5.1	Polyketide synthase	72
F6B93_09740	MMAR_2341	FadD25	Fatty acyl-AMP ligase	69	Y
F6B93_09745	MMAR_2345		Carboxymucolonate decarboxylase	85	Y
Notes:
- Diacyl trehalose (DAT) and the sulfolipids are acylated forms of trehalose that are restricted to members of the Mtb complex (1, 2).
- Six separate PKS genes (pks10, pks7, pks8, pks17, pks9 and pks11) that encode the methyl-branched fatty acid synthases that are believed to add methyl-branched fatty acids to trehalose as one part of DAT or polyacylated trehalose (PAT) biosynthesis are well conserved in FSD4b-SM (3).
'- The proteins responsible for acylating the trehalose moiety, resulting in the formation of DAT, TAT and PAT are encoded by the pks3/4 locus in M. tuberculosis strains, which consists of a polyketide synthase (that is inactivated in the H37Rv strain, but intact in Erdman and other M. tuberculosis isolates) and other related fatty-acid activating and acylating enzymes. While the pks3/4 locus is …
- The pks3/4 locus in FSD4b-SM appears to be missing a critical FadD24 orthologue, which was found to be essential for both DAT and PAT formation in M. tuberculosis (4) (Figure S4). This lack of a FadD24 orthologue may explain the lack of detected DAT in our lipidomic analysis. However, given the two modules seen in FSD4b_00312 compared to pks3/4 it is also possible that a different cellular FadD…
'- Strains that make lipooligosaccharides (LOS) contain a conserved genetic locus analogous to the DAT locus that contains two pks genes (pks5 and pks5.1), FadD and Pap orthologues, as well as multiple glycosyltransferases (5, 6, 7).
- FSD4b contains a LOS locus, analogous to that in both M. marinum and M. canetti, however FSD4b los also contains unique features that are not seen in other mycobacteria. These include four pks5 paralogues, compared to two in other species, suggesting a longer acyl chain may be added to the trehalose core. Interestingly, three of the pks5 paralogues in FSD4b (F6B93_09710, F6B93_09725 and F6B93_0…
- Compared to M. marinum, FSD4b is missing a region encompassing udgL to MMAR_2339, which contains several genes responsible for the addition of up to three extra glycosyl units to the LOS core.
Reference
1. Belardinelli JM, Larrouy-Maumus G, Jones V, Carvalho LPS de, McNeil MR, Jackson M. 2014. Biosynthesis and translocation of unsulfated acyltrehaloses in Mycobacterium tuberculosis. J Biol Chem 289:27952–27965
2. Kalscheuer R, Koliwer-Brandl H. 2014. Genetics of mycobacterial trehalose metabolism. Microbiol Spect 2
3. Quadri LEN. 2014. Biosynthesis of mycobacterial lipids by polyketide synthases and beyond. Crit Rev Biochem Mol Biol 49:179–211
4. Angala SK, Belardinelli JM, Huc-Claustre E, Wheat WH, Jackson M. 2014. The cell envelope glycoconjugates of Mycobacterium tuberculosis. Crit Rev Biochem Mol Biol 49:361–99
5. Ren H, Dover LG, Islam ST, Alexander DC, Chen JM, Besra GS, Liu J. 2007. Identification of the lipooligosaccharide biosynthetic gene cluster from Mycobacterium marinum. Mol Microbiol 63:1345–1359
6. Etienne G, Malaga W, Laval F, Lemassu A, Guilhot C, Daffé M. 2009. Identification of the Polyketide Synthase Involved in the Biosynthesis of the Surface-Exposed Lipooligosaccharides in Mycobacteria. J Bact 191:2613–2621
7. Rombouts Y, Alibaud L, Carrère-Kremer S, Maes E, Tokarski C, Elass E, Kremer L, Guérardel Y. 2011. Fatty acyl chains of Mycobacterium marinum lipooligosaccharides: Structure, localization and acylation by PapA4 (MMAR_2343) protein. J Biol Chem 286:33678–33688
8. Kumar P, Schelle MW, Jain M, Lin FL, Petzold CJ, Leavell MD, Leary JA, Cox JS, Bertozzi CR. 2007. PapA1 and PapA2 are acyltransferases essential for the biosynthesis of the Mycobacterium tuberculosis virulence factor sulfolipid-1. Proc Natl Acad Sci U S A 104:11221–6
