# Supplementary material for: Marine sponge microbe provides insights into evolution and virulence of the tubercle bacillus
Source: PLoS Pathog. 2024 Aug 29;20(8):e1012440. doi: 10.1371/journal.ppat.1012440 (PMC11361433; doi:10.1371/journal.ppat.1012440)
Supplement: S13 Table — (XLSX) [file ppat.1012440.s013.xlsx]

## Sheet: Sheet1
Table S13. Orthologues of proteins involved in the biosynthesis of phospholipids, isoprenoids and related compounds.
H37Rv locus tag	Protein	Function	M. spongiae locus tag	% ID	Identified by proteomics
Rv0221		Putative acyl-CoA:diacylglycerol acyltransferase	F6B93_01770	86	Y
Rv0308		Putative phosphatidic acid phosphatase	F6B93_02185	63
Rv0436c	PssA	Putative phosphatidylserine synthase	F6B93_03000	55
Rv0437c	Psd	Putative phosphatidylserine decarboxylase	F6B93_03005	74
Rv0534c	MenA	Demethylmenaquinone synthase	F6B93_08210	50
Rv0542c	MenE	o-Succinylbenzoyl-CoA synthase	F6B93_03615	79	Y
Rv0548c	MenB	1,4-Dihydroxy2-naphthoic acid synthase	F6B93_03650	93	Y
Rv0562		ω,E,E,E-Geranylgeranyldiphosphate synthase	F6B93_03705	81	Y
Rv0564c	GpdA1	Putative glycerol-3-phosphate synthase	F6B93_03725	91	Y
Rv0654		Carotenoid oxygenase	F6B93_04125	78	Y
Rv0895		Putative acyl-CoA:diacylglycerol acyltransferase	F6B93_21520	42	Y
Rv0989c		Geranyldiphosphate synthase	F6B93_03705	55	Y
Rv1011	IspE	4-Diphosphocytidyl-2C-methyl-D-erythritol kinase	F6B93_17860	95	Y
Rv1086		ω,E,Z-Farnesyldiphosphate synthase	F6B93_17535	93	Y
Rv1159	PimE	Polyprenol phosphomannose-dependent	F6B93_17145	76
		α-1,2-mannosyltransferase
Rv1411c	LprG	Lipoprotein; putative PIM, LM, and LAM transporter	F6B93_09145	80	Y
Rv1425		Putative acyl-CoA:diacylglycerol acyltransferase	F6B93_09195	89	Y
Rv1551	PlsB1	Putative glycerol-3-phosphate acyltransferase	F6B93_09850	87
Rv1760		Putative acyl-CoA:diacylglycerol acyltransferase	F6B93_09195	35	Y
Rv1822	PgsA2	Putative cardiolipin synthase	F6B93_11150	78
Rv2188c	PimB’	GDP-Man-dependent α-1,6-phosphatidylinositol	F6B93_13570	84
		Mannosyltransferase
Rv2267c	Stf3	Putative sulfotransferase	F6B93_20260	26	Y
Rv2285		Putative acyl-CoA:diacylglycerol acyltransferase	F6B93_14235	86	Y
Rv2361c		ω,E,poly-Z-Decaprenyldiphosphate synthase	F6B93_14935	87	Y
Rv2482c	PlsB2	Putative glycerol-3-phosphate acyltransferase	F6B93_15680	89	Y
Rv2483c	PlsC	Putative lysophosphatidate acyltransferase	F6B93_15685	89	Y
Rv2484c		Putative acyl-CoA:diacylglycerol acyltransferase	F6B93_15690	90	Y
Rv2524c	Fas	Fatty acid synthetase type I	F6B93_15935	91	Y
Rv2610c	PimA	GDP-Man-dependent α-1,2-phosphatidylinositol	F6B93_08585	88
		Mannosyltransferase
Rv2611c		Acyltransferase involved in the 6-O-acylation of the Manp residue linked to the 2-position of myo-inositol in PIM1 and PIM2	F6B93_08580	81	Y
Rv2612c	PgsA1	Phosphatidyl-myo-inositol synthase and/or	F6B93_08575	86
		phosphatidyl-myo-inositol phosphate synthase
Rv2682c	Dxs	1-Deoxy-D-xylulose-5-phosphate synthase	F6B93_08280	89	Y
Rv2746c	PgsA3	Phosphatidylglycerophosphate synthase	F6B93_07960	80
Rv2868c	IspG	1-Hydroxy-2-methyl-2(E)-butenyl 4-diphosphate synthase	F6B93_07440	93	Y
Rv2870c	IspC	1-Deoxy-D-xylulose 5-phosphate reductoisomerase	F6B93_07430	85	Y
Rv2881c	CdsA	Putative CDP-diacylglycerol synthase	F6B93_07390	80
Rv2982c	GpdA2	Putative glycerol-3-phosphate synthase	F6B93_07005	88	Y
Rv3087		Putative acyl-CoA:diacylglycerol acyltransferase	F6B93_01770	33	Y
Rv3088	Tgs4	Putative acyl-CoA:diacylglycerol acyltransferase	F6B93_21535	35
Rv3130c	Tgs1	Acyl-CoA:diacylglycerol acyltransferase	F6B93_06230	73
Rv3233c		Putative acyl-CoA:diacylglycerol acyltransferase	F6B93_05615	90	Y
Rv3234c	Tgs3	Putative acyl-CoA:diacylglycerol acyltransferase	F6B93_05615	86	Y
Rv3371		Putative acyl-CoA:diacylglycerol acyltransferase	F6B93_04995	70
Rv3377c		Tuberculosinyldiphosphate synthase	F6B93_18415	32
Rv3378c		Isotuberculosinol synthase	F6B93_01815	31	Y
Rv3383c		ω,E,E,E-Geranylgeranyldiphosphate synthase	F6B93_22300	75
Rv3398c		ω,E,E-Farnesyldiphosphate synthase	F6B93_22300	41
Rv3480c		Putative acyl-CoA:diacylglycerol acyltransferase	F6B93_00145	82	Y
Rv3581c	IspF	2C-Methyl-D-erythritol 2,4-cyclodiphosphate	F6B93_20585	91
Rv3582c	IspD	4-Diphosphocytidyl-2C-methyl-D-erythritol	F6B93_21085	73
Rv3734c	Tgs2	Putative acyl-CoA:diacylglycerol acyltransferase	F6B93_21520	86	Y
Rv3740c		Putative acyl-CoA:diacylglycerol acyltransferase	F6B93_21535	78
Rv3804c	FbpA	Acyl-CoA:diacylglycerol acyltransferase	F6B93_21945	90	Y
